# Supplementary material for: Clinical and Molecular Characteristics of 100 Atypical Teratoid Rhabdoid Tumor Patients from Low- and Middle-Income Countries
Source: Cancers (Basel). 2025 Sep 20;17(18):3077. doi: 10.3390/cancers17183077 (PMC12468553; doi:10.3390/cancers17183077)
Supplement: Supplementary file 1 [file cancers-17-03077-s001.zip]

Archive with 1 entries (1 files):
- cancers-3838139-supplementary.pdf
